# Supplementary material for: An Eleven-microRNA Signature Related to Tumor-Associated Macrophages Predicts Prognosis of Breast Cancer
Source: Int J Mol Sci. 2022 Jun 23;23(13):6994. doi: 10.3390/ijms23136994 (PMC9266835; doi:10.3390/ijms23136994)
Supplement: Supplementary file 1 [file ijms-23-06994-s001.zip]

Archive with 7 entries (7 files):
- Suplementary figure S2.tiff
- Supplementary figure S1.tif
- Supplementary figure S3.tiff
- Supplementary figure S4.tif
- Supplementary figure S5.tif
- Supplementary figure S6.tif
- Supplementary Tables.pdf
